# Supplementary material for: Exploring NS3/4A, NS5A and NS5B proteins to design conserved subunit multi-epitope vaccine against HCV utilizing immunoinformatics approaches
Source: Sci Rep. 2018 Oct 31;8:16107. doi: 10.1038/s41598-018-34254-5 (PMC6208421; doi:10.1038/s41598-018-34254-5)
Supplement: Supplementary file 2 — supplementary file1 [file 41598_2018_34254_MOESM2_ESM.xlsx]

## Sheet: Sheet1
TWO EPITOPES	Refinement scoress	THREE EPITOPES	Refinement scores	FOUR EPITOPES	Refinement scores	FIFE EPITOPES	Refinement scores	SIX EPITOPES	Refinement scores	SEVEN EPITOPES	Refinement scores	EIGHT EPITOPES	Refinement scores	EPITOPES	Refinement scores	EPITOPES	Refinement scores	EPITOPES	Refinement scores	EPITOPES	Refinement scores	EPITOPES	Refinement scores	EPITOPES	Refinement scores	EPITOPES
T1-T2	-43.4 +/- 1.1	T7-E1-T1	-84.7 +/- 1.6	T7-E1-M3-T1	-108.4 +/- 1.7	T7-E1-M3-M1-T1	-86.2 +/- 0.5	T7-E1-M3-M1-M4-T1	-93.6 +/- 2.7	T7-E1-M3_M1-M4-T8-T1	-63.7 +/- 1.0	T7-E1-M3_M1-M4-T8-M2-T1	-91.9 +/- 1.1	T7-E21-M3_M1-M4-T8-M2-M6-T1	-80.4 +/- 1.9	T7-E1-M3_M1-M4-T8-M2-T1-E2-T5	-63.7 +/- 1.0	T7-E1-M3_M1-M4-T8-M2-T1-E2-T5	-63.7 +/- 1.0	T7-E1-M3_M1-M4-T8-M2-T1-E2-M6-T2	-78.6 +/- 1.5	T7-E1-M3_M1-M4-T8-M2-T1-E2-M6-T3-T2	-67.6 +/- 1.5	T7-E1-M3_M1-M4-T8-M2-T1-E2-M6-T3-T6-T2	-73.8 +/- 0.7	T7-E1-M3_M1-M4-T8-M2-T1-E2-M6-T3-T6-M5-T2	-90.9 +/- 2.1
T1-T3	-50.2 +/- 1.1	T7-E1-T2	-58.6 +/- 0.7	T7-E1-M3-T2	-73.5 +/- 0.4	T7-E1-M3-M1-T2	-77.6 +/- 0.3	T7-E1-M3-M1-M4-T2	-71.2 +/- 1.9	T7-E1-M3_M1-M4-T8-T2	-98.8 +/- 1.9	T7-E1-M3_M1-M4-T8-M2-T2	-61.6 +/- 0.6	T7-E1-M3_M1-M4-T8-M2-M6-T2	-71.2 +/- 1.9	T7-E1-M3_M1-M4-T8-M2-T1-E2-T3	-70.8 +/- 0.4	T7-E1-M3_M1-M4-T8-M2-T1-E2-T3	-70.8 +/- 0.4	T7-E1-M3_M1-M4-T8-M2-T1-E2-M6-T3	-93.1 +/- 4.2	T7-E1-M3_M1-M4-T8-M2-T1-E2-M6-T3-T4	-68.1 +/- 1.0	T7-E1-M3_M1-M4-T8-M2-T1-E2-M6-T3-T6-T4	-83.6 +/- 0.7	T7-E1-M3_M1-M4-T8-M2-T1-E2-M6-T3-T6-M5-T4	-81.2 +/- 2.1
T1-T4	-38.2 +/- 1.2	T7-E1-T3	-64.5 +/- 2.7	T7-E1-M3-T3	-90.8 +/- 2.2	T7-E1-M3-M1-T3	-74.9 +/- 1.1	T7-E1-M3-M1-M4-T3	-86.4 +/- 2.5	T7-E1-M3_M1-M4-T8-T3	-82.1 +/- 1.0	T7-E1-M3_M1-M4-T8-M2-T3	-76.5 +/- 0.9	T7-E1-M3_M1-M4-T8-M2-M6-T3	-68.9 +/- 1.7	T7-E1-M3_M1-M4-T8-M2-T1-E2-T4	-53.6 +/- 1.1	T7-E1-M3_M1-M4-T8-M2-T1-E2-T4	-53.6 +/- 1.1	T7-E1-M3_M1-M4-T8-M2-T1-E2-M6-T4	-82.1 +/- 1.0	T7-E1-M3_M1-M4-T8-M2-T1-E2-M6-T3-T5	-68.1 +/- 1.0	T7-E1-M3_M1-M4-T8-M2-T1-E2-M6-T3-T6-T5	-64.8 +/- 2.5	T7-E1-M3_M1-M4-T8-M2-T1-E2-M6-T3-T6-M5-T5	-75.5 +/- 1.2
T1-T5	-43.4 +/- 1.1	T7-E1-T4	-74.1 +/- 2.3	T7-E1-M3-T4	-81.4 +/- 0.8	T7-E1-M3-M1-T4	-70.5 +/- 1.9	T7-E1-M3-M1-M4-T4	-86.4 +/- 2.5	T7-E1-M3_M1-M4-T8-T4	-53.6 +/- 1.1	T7-E1-M3_M1-M4-T8-M2-T4	-71.2 +/- 1.9	T7-E1-M3_M1-M4-T8-M2-M6-T4	-67.7 +/- 0.9	T7-E2-M3_M1-M4-T8-M2-T1-E2-T5	-63.7 +/- 1.0	T7-E1-M3_M1-M4-T8-M2-T1-E2-T5	-63.7 +/- 1.0	T7-E1-M3_M1-M4-T8-M2-T1-E2-M6-T5	-82.1 +/- 1.0	T7-E1-M3_M1-M4-T8-M2-T1-E2-M6-T3-T6	-90.0 +/- 2.8	T7-E1-M3_M1-M4-T8-M2-T1-E2-M6-T3-T6-M5	-91.7 +/- 1.3
T1-T6	-54.2 +/- 1.5	T7-E2-T5	-74.1 +/- 2.3	T7-E1-M3-T5	-73.5 +/- 0.4	T7-E1-M3-M1-T5	-62.6 +/- 1.5	T7-E1-M3-M1-M4-T5	-83.2 +/- 0.7	T7-E1-M3_M1-M4-T8-T5	-53.6 +/- 1.1	T7-E1-M3_M1-M4-T8-M2-T5		T7-E1-M3_M1-M4-T8-M2-M6-T5	-80.6 +/- 1.5	T7-E1-M3_M1-M4-T8-M2-T1-E2-T6	-84.9 +/- 2.9	T7-E1-M3_M1-M4-T8-M2-T1-E2-T6	-84.9 +/- 2.9	T7-E1-M3_M1-M4-T8-M2-T1-E2-M6-T6	-81.3 +/- 2.2	T7-E1-M3_M1-M4-T8-M2-T1-E2-M6-T3-M5	-69.1 +/- 1.2
T1-T7	-48.4 +/- 0.4	T7-E2-T6	-70.4 +/- 1.1	T7-E1-M3-T6	-73.5 +/- 0.4	T7-E1-M3-M1-T6	-79.0 +/- 0.6	T7-E1-M3-M1-M4-T6	-89.7 +/- 1.3	T7-E1-M3_M1-M4-T8-T6	-108.4 +/- 1.5	T7-E1-M3_M1-M4-T8-M2-T6	-66.2 +/- 1.2	T7-E1-M3_M1-M4-T8-M2-M6-T6	-105.6 +/- 1.0	T7-E1-M3_M1-M4-T8-M2-T1-E2-M5	-69.3 +/- 1.5	T7-E1-M3_M1-M4-T8-M2-T1-E2-M5	-69.3 +/- 1.5	T7-E1-M3_M1-M4-T8-M2-T1-E2-M6-M5	-80.5 +/- 2.1
T1-T8	-52.1 +/- 0.5	T7-E2-T8	-100.7 +/- 4.0	T7-E1-M3-T8	-109.9 +/- 2.1	T7-E1-M3-M1-T8	-96.5 +/- 2.1	T7-E1-M3-M1-M4-T8	-105.1 +/- 2.5	T7-E1-M3_M1-M4-T8-E2	-87.3 +/- 2.9	T7-E1-M3_M1-M4-T8-M2-E2	-77.0 +/- 2.0	T7-E1-M3_M1-M4-T8-M2-M6-E2	-70.8 +/- 0.9	T7-E1-M3_M1-M4-T8-M2-T1-E2-M6	-96.3 +/- 0.9	T7-E1-M3_M1-M4-T8-M2-T1-E2-M6	-96.3 +/- 0.9
T1-E1	-32.6 +/- 0.6	T7-E1-E2		T7-E1-M3-E2	-106.8 +/- 0.8	T7-E1-M3-M1-E2	-89.6 +/- 0.7	T7-E1-M3-M1-M4-E2	-81.1 +/- 1.7	T7-E1-M3_M1-M4-T8-M2	-124.9 +/- 0.9	T7-E1-M3_M1-M4-T8-M2-M5	-60.5 +/- 1.4	T7-E1-M3_M1-M4-T8-M2-M6-M5	-76.8 +/- 0.5
T1-E2	-54.2 +/- 0.4	T7-E1-M1	-98.6 +/- 2.0	T7-E1-M3-M1	-116.7 +/- 1.8	T7-E1-M3-M1-M2	-79.6 +/- 0.9	T7-E1-M3-M1-M4-M2	-101.6 +/- 1.0	T7-E1-M3_M1-M4-T8-M5	-96.2 +/- 1.8	T7-E1-M3_M1-M4-T8-M2-M6	-91.1 +/- 0.1
T1-M1	-49.5 +/- 0.8	T7-E1-M2	-78.7 +/- 2.1	T7-E1-M3-M2	-86.6 +/- 2.2	T7-E1-M3-M1-M4	-107.3 +/- 1.1	T7-E1-M3-M1-M4-M5	-86.8 +/- 0.5	T7-E1-M3_M1-M4-T8-M6	-101.7 +/- 1.0
T1-M2	-38.4 +/- 0.3	T7-E1-M3	-66.9 +/- 1.1	T7-E1-M3-M4	-101.2 +/- 1.0	T7-E1-M3-M1-M5		T7-E1-M3-M1-M4-M6	-100.1 +/- 0.7
T1-M3	-53.8 +/- 1.6	T7-E1-M4	-110.4 +/- 0.3	T7-E1-M3-M5	-73.1 +/- 2.7	T7-E1-M3-M1-M6	-105.2 +/- 1.6
T1-M4	-60.2 +/- 3.1	T7-E1-M5	-99.8 +/- 0.8	T7-E1-M3-M6	-110.9 +/- 0.4
T1-M5	-43.8 +/- 0.3	T7-E1-M6	-67.4 +/- 0.8
T1-M6	-45.7 +/- 1.2
T2-T3	-45.2 +/- 0.2
T2-T4	-34.0 +/- 0.8
T2-T5	-37.6 +/- 0.2
T2-T6	-39.2 +/- 0.5
T2-T7	-64.4 +/- 0.9
T2-T8	-53.2 +/- 0.7
T2-E1	-38.2 +/- 0.8
T2-E2	-46.1 +/- 0.5
T2-M1	-46.7 +/- 1.0
T2-M2	-42.3 +/- 0.5
T2-M3	-58.4 +/- 1.3
T2-M4	-51.9 +/- 0.7
T2-M5	-35.1 +/- 0.4
T2-M6	-46.1 +/- 1.3
T3-T4	-36.9 +/- 0.6
T3-T5	-43.4 +/- 0.3
T3-T6	-39.7 +/- 0.7
T3-T7	-69.3 +/- 0.9
T3-T8	-54.4 +/- 0.6
T3-E1	-59.5 +/- 1.7
T3-E2	-45.6 +/- 0.8
T3-M1	-45.3 +/- 2.4
T3-M2	-39.4 +/- 0.3
T3-M3	-58.4 +/- 0.6
T3-M4	-47.4 +/- 1.8
T3-M5	-44.0 +/- 1.7
T3-M6	-55.5 +/- 3.0
T4-T5	-39.4 +/- 0.3
T4-T6	-35.0 +/- 1.0
T4-T7	-53.2 +/- 0.5
T4-T8	-46.9 +/- 1.9
T4-E1	-40.4 +/- 0.6
T4-E2	-38.1 +/- 0.4
T4-M1	-38.1 +/- 0.4
T4-M2	-36.9 +/- 0.6
T4-M3	-45.1 +/- 0.2
T4-M4	-43.7 +/- 0.3
T4-M5	-28.8 +/- 1.0
T4-M6	-52.6 +/- 0.8
T5-T6	-61.0 +/- 2.0
T5-T7	-60.0 +/- 1.0
T5-T8	-44.5 +/- 1.3
T5-E1	-42.2 +/- 0.6
T5-E2	-48.7 +/- 0.3
T5-M1	-46.7 +/- 1.0
T5-M2	-42.3 +/- 0.5
T5-M3	-46.8 +/- 0.9
T5-M4	-51.9 +/- 0.7
T5-M5	-35.1 +/- 0.4
T5-M6	-46.1 +/- 1.3
T6-T7	-41.1 +/- 0.6
T6-T8	-56.4 +/- 0.9
T6-E1	-45.8 +/- 0.4
T6-E2	-52.6 +/- 1.1
T6-M1	-44.5 +/- 0.9
T6-M2	-42.2 +/- 0.7
T6-M3	-51.6 +/- 0.4
T6-M4	-49.8 +/- 1.0
T6-M5	-44.8 +/- 0.7
T6-M6	-57.9 +/- 0.4
T7-T8	-67.6 +/- 2.7
T7-E1	-81.8 +/- 1.7
T7-E2	-76.1 +/- 1.0
T7-M1	-76.1 +/- 1.0
T7-M2	-55.9 +/- 0.8
T7-M3	-71.2 +/- 2.4
T7-M4	-73.7 +/- 0.4
T7-M5	-57.1 +/- 0.6
T7-M6	-61.3 +/- 1.7
T8-E1	-58.2 +/- 2.1
T8-E2	-73.7 +/- 0.4
T8-M1	-61.7 +/- 1.1
T8-M2	-62.2 +/- 1.6
T8-M3	-65.3 +/- 0.6
T8-M4	-64.9 +/- 0.9
T8-M5	-50.5 +/- 0.4
T8-M6	-69.9 +/- 0.5
E1-E2	-41.5 +/- 0.9
E1-M1	-59.6 +/- 1.4
E1-M2	-50.8 +/- 1.3
E1-M3	-71.6 +/- 1.0
E1-M4	-64.5 +/- 2.3
E1-M5	-59.9 +/- 0.7
E1-M6	-68.3 +/- 0.5
E2-M1	-53.5 +/- 2.0
E2-M2	-50.7 +/- 0.6
E2-M3	-52.9 +/- 1.9
E2-M4	-48.3 +/- 0.9
E2-M5	-49.7 +/- 1.2
E2-M6	-60.5 +/- 1.1
M1-M2	-42.3 +/- 0.5
M1-M3	-53.3 +/- 1.3
M1-M4	-67.2 +/- 1.3
M1-M5	-56.0 +/- 0.5
M1-M6	-54.2 +/- 0.9
M2-M3	-48.3 +/- 0.9
M2-M4	-44.5 +/- 0.9
M2-M5	-42.0 +/- 1.0
M2-M6	-52.2 +/- 0.9
M3-M4	-50.7 +/- 0.3
M3-M5	-50.7 +/- 0.3
M3-M6	-65.9 +/- 0.8
M4-M5	-53.9 +/- 0.4
M4-M6	-66.2 +/- 0.3
M5-M6	-52.6 +/- 1.1
