# Supplementary material for: Exploring NS3/4A, NS5A and NS5B proteins to design conserved subunit multi-epitope vaccine against HCV utilizing immunoinformatics approaches
Source: Sci Rep. 2018 Oct 31;8:16107. doi: 10.1038/s41598-018-34254-5 (PMC6208421; doi:10.1038/s41598-018-34254-5)
Supplement: Supplementary file 3 — supplementary file 2 [file 41598_2018_34254_MOESM3_ESM.xlsx]

## Sheet: helices
The data displayed in the table for each helix includes the helix number (assigned sequentially starting with 1 at the N-terminus of the protein), the residue numbers corresponding to the start and end of the helices, the helix type (H (alpha helix) or G (3,10) helix. This is followed by the number of residues in the helix and information about the geometry of the helix as follows: length and uni…
No.	Start	End	Type	No.	Length	Unit	Residues	Pitch	Deviation	Sequence
				resid		rise	per turn		from ideal
*1.	Leu6	Tyr9	H	4	5.71	1.33	3.81	5.08	31.8	LQKY
*2.	Lys44	Ala61	H	18	25.68	1.40	3.53	4.92	18.7	KKEAAAKIFCHSKKKCAA
*3.	Met65	Asp76	H	12	16.68	1.34	3.61	4.83	17.8	MPPLEGEAAYYD
*4.	Thr83	Lys116	H	34	50.94	1.49	3.78	5.63	22.9	TAAYTTIMAKNEVAAYTIMAKNEVFAAYFCHSKK
5.	Tyr122	Gly135	H	14	19.56	1.37	3.75	5.11	15.1	YDLGVRVCEKAAYG
6.	Glu154	Cys162	H	9	13.70	1.46	3.67	5.37	9.9	EPAAYYRRC
7.	Val167	His171	H	5	8.28	1.69	3.54	6.00	19.8	VAAYH
8.	Lys175	Leu183	H	9	13.53	1.47	3.63	5.34	16.5	KCDELAAYL
9.	Gly186	Gly196	H	11	15.17	1.38	3.72	5.14	13.3	GTVLDQAAYLG
10.	Pro209	Ala228	H	20	28.78	1.41	4.23	5.99	37.2	PSVAATLAAYVLNPSVAATA
11.	Pro233	Thr238	H	6	8.74	1.36	3.46	4.72	11.8	PSVAAT

## Sheet: helix helix interactions
The table gives information about interacting pairs of helices in the protein. Pairs are included in the table if one or both of the helices is in the current polypeptide chain. The helix numbers for each helix, the distance of closest approach (in Angstroms) and the interaction angle (omega) are given. The interaction type describes where in each of the helices the distance of closest approach o…
			Helix				Interaction		No. interacting residues
No.	Helices		types		Distance (Å)	Angle (°)	type		Total	Helix 1	Helix 2
1.	A1	A2	H	H	15.3	-140.8	C	N	1	1
2.	A1	A4	H	H	12.8	10.5	C	C	4	2	4
3.	A2	A3	H	H	6.0	-48.3	c	n	3	2	2
4.	A2	A4	H	H	10.6	-147.0	I	I	19	10	10
5.	A2	A5	H	H	11.6	25.2	I	I	9	5	4
6.	A3	A4	H	H	12.1	-158.9	C	N	2	1	2
7.	A4	A5	H	H	13.9	-145.5	I	I	2	2	1
8.	A4	A6	H	H	9.3	27.0	I	I	12	7	6
9.	A4	A7	H	H	8.6	62.6	I	N	3	3	1
10.	A4	A10	H	H	15.4	-84.6	I	I	1	1	1
11.	A4	A11	H	H	13.8	98.5	I	N	1	1	1
12.	A5	A7	H	H	10.3	-95.3	I	I	5	4	3
13.	A5	A8	H	H	9.2	29.7	I	I	12	6	5
14.	A6	A8	H	H	12.8	-155.4	C	N	1	1	1
15.	A6	A9	H	H	7.6	-28.7	I	N	7	3	3
16.	A6	A10	H	H	10.0	-99.5	I	I	8	3	5
17.	A7	A8	H	H	6.7	-121.0	c	n	2	1	2
18.	A7	A9	H	H	10.7	-49.7	I	I	4	2	3
19.	A8	A9	H	H	7.1	-130.2	c	n	9	6	4
20.	A9	A10	H	H	8.6	-102.9	I	I	13	4	6
21.	A9	A11	H	H	10.4	79.6	I	C	2	1	2
22.	A10	A11	H	H	9.2	-174.0	N	C	4	3	2

## Sheet: Beta turns
The following data about each beta turn are shown: The residue numbers of residues i and i+3 in the turn, the one-letter amino acid code of residues i, i+1, i+2 and i+3 in the turn, and the turn type. For each of the central two residues (i+1 and i+2) phi, psi and chi1 are recorded. The final colums show the distance between the Calpha atoms of residues i and i+3 and whether or not a hydrogen bon…
			Turn	Residue i+1			Residue i+2			i to i+3
No.	Turn	Sequence*	type	Phi	Psi	Chi1	Phi	Psi	Chi1	CA-dist	H-bond
* 1.	Gly1-Asn4	GIIN	IV	-50.6	87.4	177.6	34.8	108.6	179.7	4.8	Yes
* 2.	Ile2-Thr5	IINT	IV	34.8	108.6	179.7	44.3	30.8	-79.9	4.5	Yes
* 3.	Ile3-Leu6	INTL	IV	44.3	30.8	-79.9	73.1	131.6	-44.3	5.8	Yes
* 4.	Arg14-Arg17	RGGR	IV	67.6	-131.6	-	-88.0	101.6	-	4.8	Yes
* 5.	Leu21-Leu24	LSCL	II	-48.0	152.8	67.0	50.1	18.4	-57.5	5.9	No
6.	Cys23-Lys26	CLPK	IV	-38.2	-22.2	69.7	-33.1	-33.6	-38.6	6.3	No
7.	Leu24-Glu27	LPKE	VIII	-33.1	-33.6	-38.6	-128.0	142.8	-68.9	4.6	Yes
8.	Ile30-Cys33	IGKC	IV	-34.5	-63.7	-	-150.3	119.1	53.9	6.1	No
9.	Lys32-Thr35	KCST	IV	-61.7	12.4	-135.9	152.4	-27.2	54.2	4.9	Yes
10.	Thr35-Arg38	TRGR	IV	-100.3	96.4	-170.8	76.9	-31.4	-	5.0	Yes
11.	Lys39-Arg42	KCCR	IV	-56.7	-30.2	-127.7	-120.0	-109.9	-163.3	6.7	Yes
12.	Asp76-Cys79	DTRC	IV	-102.7	4.2	59.8	-85.2	-56.8	-69.4	4.6	Yes
13.	Thr77-Phe80	TRCF	IV	-85.2	-56.8	-69.4	-75.5	50.8	-70.5	4.2	Yes
14.	Phe80-Thr83	FDST	IV	-67.9	-168.2	-65.8	-58.8	-10.5	-44.7	6.5	Yes
15.	Asp119-Tyr122	DAAY	IV	-63.2	105.1	-	54.6	58.5	-	6.4	No
16.	Gly135-Lys138	GSGK	IV	-124.7	16.7	-43.4	-90.2	24.2	-	6.2	Yes
17.	Lys138-Lys141	KSTK	I	-69.9	-6.2	52.4	-71.6	-12.9	-169.3	5.9	No
18.	Ser139-Val142	STKV	IV	-71.6	-12.9	-169.3	-121.9	-33.8	-156.1	4.6	Yes
19.	Lys141-Ala144	KVPA	I	-46.8	-44.0	101.5	-67.9	8.7	-19.1	6.1	No
20.	Leu151-Glu154	LEGE	IV	-51.9	135.7	-109.6	121.4	-83.6	-	6.4	No
21.	Cys162-Ser165	CRAS	I	-82.2	6.2	80.9	-107.2	-27.8	-	5.4	Yes
22.	Arg163-Gly166	RASG	IV	-107.2	-27.8	-	-57.1	-179.5	47.0	5.8	Yes
23.	Ala164-Val167	ASGV	IV	-57.1	-179.5	47.0	70.2	-80.9	-	5.2	Yes
24.	Gly196-Val199	GVRV	IV	-106.9	21.4	-157.0	-84.5	24.8	-66.5	5.1	Yes
25.	Val197-Cys200	VRVC	IV	-84.5	24.8	-66.5	54.9	51.4	61.0	6.5	Yes
26.	Cys200-Met203	CEKM	I	-61.8	-12.9	-176.0	-104.8	-19.3	-70.8	4.7	No
27.	Met203-Tyr206	MAAY	IV	-107.8	-163.2	-	65.4	-21.6	-	6.8	Yes
28.	Ala228-Leu231	AAYL	IV	-71.3	9.8	-	-106.2	-64.1	-156.6	5.7	Yes

## Sheet: gamma turn
The following data are given for each gamma turn in the protein chain: the start and end residues of the gamma turn (residues i and i+2), the amino acid sequence of the residues in the turn and the turn type. Phi, psi and chi1 dihedral angles are given for the central residue (i+1). The final column gives the distance between the Calpha atoms of residues i and i+2.
		Turn	Residue i+1			i to i+2
No.	Start	End	Sequence*	type	Phi	Psi	Chi1	CA-dist
* 1.	Gly16	Cys18	G R C	INVERSE	-70.7	37.5	-143.3	4.1
* 2.	Ala19	Leu21	A V L	INVERSE	-72.2	65.8	62.8	5.5
* 3.	Glu28	Ile30	E Q I	INVERSE	-76.7	59.8	-147.8	5.5
* 4.	Arg78	Phe80	R C F	INVERSE	-75.5	50.8	-70.5	5.2
* 5.	Cys79	Asp81	C F D	INVERSE	-71.9	38.1	-146.0	5.2
6.	Pro143	Ala145	P A A	CLASSIC	73.0	-29.9	-	5.6
7.	Tyr146	Met148	Y S M	INVERSE	-71.3	91.8	-165.6	5.8
8.	Ser165	Val167	S G V	CLASSIC	70.2	-80.9	-	5.1
9.	His171	Lys173	H S K	INVERSE	-84.2	74.6	-60.2	5.6
10.	Lys173	Lys175	K K K	CLASSIC	71.0	-64.2	-175.7	5.7
11.	Ala205	Leu207	A Y L	INVERSE	-63.6	35.7	-164.9	5.2

## Sheet: Disulphide
The table shows the residue numbers of the two cysteines involved in the disulphide bridge and the type of disulphide. The type of bridge is abbreviated (RHH: right hand hook; SRH: short right hand hook; LHS: left handed spiral; RHS: right handed spiral). Chi1, chi2, chi3, chi2' and chi1' values and the distance between the Calpha atoms of the residues involved are also recorded.
1st	2nd	Type	Chi1	Chi2	Chi3	Chi2p	Chi1p
cysteine	cysteine
A 33	A 40	RHS	-135.9	53.8	59.6	45.0	-127.7
